# Supplementary material for: The chloride intracellular channel 1 (CLIC1) is essential for microglial morphodynamics and neuroinflammation
Source: Sci Adv. 2025 Oct 22;11(43):eads9181. doi: 10.1126/sciadv.ads9181 (PMC12542960; doi:10.1126/sciadv.ads9181)
Supplement: Supplementary file 2 — Tables S1 and S2 [file sciadv.ads9181_tables_s1_and_s2.zip]

Archive with 2 entries (2 files):
- ads9181_table_s1.xlsx
- ads9181_table_s2.xlsx
