# Supplementary material for: The chloride intracellular channel 1 (CLIC1) is essential for microglial morphodynamics and neuroinflammation
Source: Sci Adv. 2025 Oct 22;11(43):eads9181. doi: 10.1126/sciadv.ads9181 (PMC12542960; doi:10.1126/sciadv.ads9181)
Supplement: Supplementary file 2 — Tables S1 and S2 [file sciadv.ads9181_tables_s1_and_s2.zip › ads9181_table_s1.xlsx]

## Sheet: Sheet1
Gene	p_val	avg_log2FC	pct.1	pct.2	p_val_adj	Comment	Cluster
CDKN1A	0.000000e+00	2.910611	0.807	0.187	0.000000e+00		7
HSPA5	0.000000e+00	2.740809	0.986	0.505	0.000000e+00		7
TIFA	0.000000e+00	3.6578825	0.534	0.069	0.000000e+00	inflammatory response	7
BCL2A1	0.000000e+00	3.7451803	0.521	0.056	0.000000e+00		7
HSP90B1	0.000000e+00	2.1973493	0.968	0.549	0.000000e+00		7
FCGR1B	0.000000e+00	2.1402334	0.92	0.51	0.000000e+00		7
HSP90AB1	0.000000e+00	1.8799362	0.969	0.682	0.000000e+00		7
HSP90AA1	0.000000e+00	1.8572926	0.984	0.723	0.000000e+00		7
IL1B	4.128833e-287	2.2561964	0.59	0.135	1.069946e-282		7
HSPH1	1.344718e-286	2.3544835	0.641	0.162	3.484703e-282		7
FPR1	1.049302e-280	2.0048719	0.899	0.518	2.719162e-276	inflammatory response	7
GOLGA4	2.022462e-278	2.4527839	0.747	0.25	5.241008e-274		7
SDF2L1	4.344536e-278	2.184928	0.785	0.284	1.125843e-273		7
S100A8	2.443292e-269	2.0156211	0.547	0.121	6.331546e-265		7
BCL6	2.036555e-268	2.8841417	0.408	0.065	5.277529e-264	inflammatory response	7
FCGR1A	1.573686e-255	1.4769661	0.964	0.749	4.078050e-251	immune response	7
HAMP	1.118400e-252	1.8040047	0.964	0.567	2.898221e-248		7
BEST1	2.367835e-250	2.3131198	0.655	0.199	6.136008e-246		7
HSPB1	8.047746e-245	1.5718236	0.955	0.636	2.085493e-240		7
PDIA4	1.714701e-241	2.2538032	0.689	0.224	4.443477e-237		7
HSPD1	2.963790e-238	2.252459	0.704	0.259	7.680367e-234		7
SYVN1	3.899830e-235	2.7256533	0.373	0.061	1.010602e-230		7
CALR	4.818923e-225	1.5734467	0.926	0.568	1.248776e-220		7
ITM2B	4.862439e-222	-1.386767	0.882	0.977	1.260053e-217		7
C10orf54	3.146125e-216	-4.1867455	0.075	0.684	8.152868e-212		7
DDIT3	8.438481e-216	2.6956496	0.442	0.097	2.186748e-211		7
MANF	5.773178e-214	2.050183	0.704	0.266	1.496061e-209		7
HSPA1A	2.241111e-207	1.2906348	0.962	0.599	5.807614e-203		7
S100A9	8.859164e-200	1.965118	0.495	0.127	2.295764e-195	inflammatory response	7
ZFP36L2	1.247854e-199	-4.0642626	0.093	0.672	3.233689e-195		7
BAG3	4.795512e-196	3.0384131	0.252	0.033	1.242709e-191	actin cytoskeleton organization, cell motility	7
SLCO4A1	2.268206e-195	6.6035455	0.074	0.001	5.877830e-191	cell motility	7
FKBP4	7.178396e-188	2.3722535	0.478	0.126	1.860209e-183		7
ALAS1	1.391807e-176	2.783471	0.313	0.057	3.606729e-172		7
HYOU1	3.593484e-174	2.6287539	0.354	0.073	9.312154e-170	cell motility	7
HSPE1	1.983131e-156	1.4890385	0.779	0.431	5.139085e-152		7
NUCB2	1.835204e-154	2.7256635	0.299	0.058	4.755748e-150		7
RAPGEF2	1.343741e-153	2.7038553	0.296	0.057	3.482169e-149		7
ACSL1	1.339555e-152	2.0099948	0.502	0.158	3.471323e-148		7
BATF3	1.146297e-150	2.4955168	0.357	0.085	2.970514e-146		7
CHORDC1	1.562029e-149	2.0529936	0.486	0.152	4.047843e-145		7
NME2	1.322556e-144	2.0716098	0.469	0.145	3.427272e-140		7
DNAJC3	3.977503e-142	1.7839061	0.617	0.254	1.030730e-137		7
DDX21	4.378057e-141	1.8847348	0.577	0.222	1.134530e-136		7
PDE4B	1.280454e-139	2.3843924	0.343	0.081	3.318168e-135		7
STIP1	5.087064e-139	1.9842098	0.482	0.158	1.318262e-134		7
WARS	9.779117e-136	2.6376001	0.244	0.044	2.534160e-131		7
PPIB	1.562732e-134	1.2146789	0.853	0.573	4.049663e-130		7
CEBPD	2.149641e-134	-3.2314463	0.154	0.596	5.570579e-130	inflammatory response	7
SELK	1.381609e-132	1.8352795	0.613	0.266	3.580302e-128		7
RNASET2	2.408311e-132	-0.9930305	0.896	0.968	6.240897e-128		7
GPR84	1.575868e-131	2.0845541	0.4	0.113	4.083705e-127	inflammatory response	7
AC090498.1	3.986964e-131	1.2883664	0.87	0.649	1.033182e-126		7
SNX22	7.573768e-131	2.2714332	0.279	0.057	1.962666e-126		7
LRG1	4.539618e-129	3.1947847	0.149	0.017	1.176397e-124		7
PTPN2	1.336709e-126	1.7870392	0.547	0.211	3.463947e-122		7
CRELD2	3.104361e-125	2.0072251	0.419	0.128	8.044642e-121		7
SLC1A3	1.716664e-124	0.9838783	0.953	0.815	4.448563e-120		7
CDK2AP2	7.357980e-124	1.798753	0.525	0.198	1.906747e-119		7
HSPA8	5.913166e-123	1.3639309	0.787	0.515	1.532338e-118		7
ABALON	2.034556e-122	3.1480446	0.13	0.014	5.272347e-118		7
CD48	7.664016e-122	3.7119098	0.093	0.006	1.986053e-117	immune response	7
CTSL	8.730757e-121	1.8504616	0.62	0.305	2.262488e-116		7
SLC2A5	1.646622e-120	1.167816	0.845	0.557	4.267057e-116		7
DNAJB11	4.090758e-120	1.7142935	0.582	0.257	1.060079e-115		7
DNAJA1	2.381496e-116	1.5648003	0.63	0.315	6.171408e-112		7
C11orf98	5.294035e-115	2.9835362	0.146	0.018	1.371896e-110		7
B2M	6.282185e-113	-0.7070768	0.991	0.997	1.627965e-108		7
CEBPB	1.740920e-112	-1.7134886	0.404	0.726	4.511419e-108	cell motility	7
IFITM3	1.971393e-112	1.2254276	0.743	0.412	5.108668e-108		7
LAP3	2.335293e-112	1.4859041	0.66	0.346	6.051678e-108	cell motility	7
NFKBIZ	2.822073e-112	2.0857625	0.318	0.083	7.313121e-108		7
MARCKS	5.701966e-112	-2.0654168	0.23	0.634	1.477608e-107	actin cytoskeleton organization	7
IFNGR1	4.351952e-111	-1.5794461	0.49	0.776	1.127765e-106	inflammatory response	7
NAIP	6.237419e-111	1.5035398	0.586	0.249	1.616365e-106	inflammatory response	7
YWHAH	8.687175e-111	-1.6896567	0.388	0.716	2.251195e-106		7
CACYBP	3.596533e-110	1.7707889	0.493	0.195	9.320056e-106		7
EIF2S2	1.939034e-109	1.4231341	0.682	0.362	5.024812e-105		7
SORL1	2.105951e-107	-1.8762008	0.294	0.665	5.457361e-103		7
XXbac-BPG252P9.9	1.125362e-105	2.9759425	0.134	0.017	2.916263e-101		7
FTL	7.997655e-104	0.5829611	1	0.999	2.072512e-99		7
XBP1	8.211256e-103	1.3901606	0.662	0.357	2.127865e-98		7
CHAC1	1.039977e-100	7.1742875	0.032	0	2.694997e-96		7
TCEB1	1.518591e-99	1.7606148	0.504	0.216	3.935276e-95		7
VIMP	1.600798e-99	1.5398722	0.568	0.261	4.148308e-95		7
PDIA6	2.009045e-99	1.3257705	0.699	0.409	5.206239e-95		7
GCA	1.050864e-98	1.5633978	0.554	0.255	2.723210e-94		7
RPL34	5.146739e-97	-0.6926298	0.967	0.981	1.333726e-92		7
CPVL	9.638366e-96	-3.2433922	0.087	0.457	2.497686e-91	inflammatory response	7
HTRA1	1.041744e-95	-2.5897542	0.146	0.513	2.699576e-91		7
PRELID1	2.370787e-94	1.5796496	0.571	0.275	6.143658e-90		7
EEF1A1	1.368915e-93	-0.7255378	0.958	0.974	3.547405e-89		7
JAK3	2.876516e-92	1.7580732	0.346	0.108	7.454204e-88		7
SPP1	4.265796e-92	0.6315918	1	0.979	1.105438e-87		7
CSF2RA	1.615904e-91	-2.4688023	0.13	0.502	4.187452e-87		7
MIF-AS1	9.548660e-91	2.3066296	0.205	0.044	2.474440e-86		7
DYNLL1	1.424036e-90	1.2092092	0.717	0.459	3.690246e-86		7
TMEM70	4.085339e-88	1.8633714	0.333	0.107	1.058675e-83		7
LIMK2	5.787132e-87	2.6734284	0.154	0.027	1.499677e-82		7
HERPUD1	3.827112e-86	0.9618265	0.821	0.598	9.917578e-82		7
LAIR2	0.000000e+00	8.3621048	0.829	0.006	0.000000e+00		8
CCL4L2	0.000000e+00	7.2758887	0.854	0.033	0.000000e+00		8
CCL4	0.000000e+00	6.3932162	0.751	0.041	0.000000e+00	immune response	8
CCL3	0.000000e+00	6.1197716	0.743	0.051	0.000000e+00		8
CH25H	0.000000e+00	4.6080823	0.793	0.12	0.000000e+00	inflammatory response	8
SGK1	0.000000e+00	3.4418546	0.784	0.16	0.000000e+00		8
CCL3L3	0.000000e+00	6.7548608	0.632	0.02	0.000000e+00	immune response	8
RHOB	0.000000e+00	2.9897856	0.625	0.116	0.000000e+00	actin cytoskeleton organization	8
MRC1	0.000000e+00	2.7778089	0.639	0.148	0.000000e+00		8
CD83	0.000000e+00	3.7851821	0.54	0.063	0.000000e+00		8
LPL	0.000000e+00	5.1271915	0.481	0.02	0.000000e+00		8
NFKBID	0.000000e+00	3.0354482	0.499	0.074	0.000000e+00	inflammatory response	8
NAB2	0.000000e+00	3.5622503	0.377	0.036	0.000000e+00		8
TNFSF18	0.000000e+00	7.248298	0.338	0.004	0.000000e+00		8
ZNF812P	0.000000e+00	4.0316131	0.322	0.027	0.000000e+00		8
EGR2	0.000000e+00	5.53356	0.299	0.009	0.000000e+00		8
AC069363.1	0.000000e+00	5.3693235	0.238	0.007	0.000000e+00		8
EGR3	0.000000e+00	4.1180217	0.226	0.013	0.000000e+00		8
HBEGF	0.000000e+00	5.0349672	0.169	0.006	0.000000e+00		8
TNFRSF21	0.000000e+00	5.1726136	0.162	0.005	0.000000e+00		8
MCL1	6.116287e-305	2.7297318	0.622	0.144	1.584975e-300		8
CCL2	1.063016e-291	4.0453403	0.517	0.103	2.754699e-287		8
BEND7	1.276106e-287	2.8165751	0.423	0.064	3.306901e-283		8
GPX1	1.467470e-272	1.1669701	0.998	0.937	3.802803e-268		8
ABCG2	2.638936e-262	3.3681422	0.289	0.032	6.838538e-258		8
TNFRSF12A	3.676751e-242	2.7600545	0.503	0.113	9.527933e-238		8
HBB	3.769579e-239	2.5768389	0.279	0.032	9.768486e-235		8
MS4A6A	2.924758e-224	-4.6157463	0.063	0.688	7.579218e-220		8
FAM118A	3.068081e-219	1.9625158	0.56	0.139	7.950625e-215		8
KDM6B	9.013059e-218	3.2352986	0.249	0.028	2.335644e-213		8
IRAK2	4.269383e-211	3.2244403	0.208	0.02	1.106368e-206	inflammatory response	8
OLR1	8.547906e-210	2.0137804	0.812	0.396	2.215104e-205	cell motility	8
SERPINE1	1.052195e-209	1.8145185	0.27	0.034	2.726658e-205		8
RGS1	5.874203e-207	2.0201411	0.854	0.399	1.522241e-202		8
CD74	5.938572e-204	-0.9631084	0.999	0.999	1.538921e-199		8
GPR34	5.544767e-201	1.5486442	0.936	0.676	1.436871e-196		8
SPTLC2	1.648896e-197	1.8844373	0.713	0.27	4.272950e-193		8
IFNGR1	3.912683e-197	1.4506974	0.965	0.751	1.013933e-192		8
LAIR1	3.748603e-196	1.7368536	0.857	0.446	9.714129e-192		8
C3AR1	7.794993e-192	1.6759226	0.921	0.619	2.019995e-187		8
EGR1	4.204475e-191	2.970281	0.268	0.038	1.089548e-186		8
OTUD1	1.140218e-188	2.5918752	0.33	0.058	2.954762e-184		8
JUNB	1.687969e-185	2.0266866	0.752	0.342	4.374203e-181		8
B2M	1.696491e-180	-0.921526	0.996	0.997	4.396286e-176		8
IL3RA	2.469949e-180	2.6874755	0.275	0.042	6.400627e-176		8
OSM	1.651161e-177	3.1263327	0.206	0.024	4.278818e-173		8
NR4A1	8.066032e-173	3.1134783	0.216	0.027	2.090232e-168		8
SRGN	9.173573e-169	1.4818909	0.949	0.758	2.377240e-164		8
ATF3	2.861006e-163	3.7090391	0.138	0.011	7.414010e-159		8
KLF10	1.182208e-161	2.8451287	0.24	0.036	3.063573e-157		8
XIRP1	1.619872e-158	4.4789799	0.097	0.005	4.197736e-154	actin cytoskeleton organization	8
KLF7	1.161680e-157	2.6580272	0.247	0.038	3.010377e-153		8
SDC2	2.519081e-157	3.907385	0.12	0.008	6.527946e-153	actin cytoskeleton organization	8
LIMS1	8.855045e-157	1.781677	0.629	0.236	2.294696e-152		8
SPHK1	8.860415e-156	3.2785107	0.175	0.019	2.296088e-151		8
LYVE1	1.510696e-155	1.6502488	0.669	0.263	3.914817e-151		8
ITM2B	6.706313e-155	0.8161208	1	0.971	1.737874e-150		8
IL1B	2.506435e-149	3.0214169	0.463	0.141	6.495175e-145	inflammatory response	8
NFKBIA	3.485003e-146	1.4020715	0.827	0.444	9.031037e-142		8
FCGR3A	4.123500e-140	-1.6443016	0.597	0.818	1.068564e-135		8
TRIB1	6.840615e-140	2.1621815	0.375	0.095	1.772677e-135		8
RGL1	7.581140e-140	2.374743	0.264	0.049	1.964577e-135		8
FCGR1B	6.192131e-134	1.3127561	0.855	0.513	1.604629e-129		8
ARID5A	4.171175e-133	1.9112104	0.514	0.182	1.080918e-128		8
DHRS9	7.019334e-133	1.7103782	0.628	0.258	1.818990e-128		8
TMSB10	1.183956e-132	-0.9799737	0.948	0.97	3.068104e-128		8
RAB1A	3.437700e-132	1.6327352	0.637	0.271	8.908456e-128		8
CKB	5.826205e-132	1.8824509	0.405	0.111	1.509803e-127		8
CXCL8	5.790367e-130	4.989557	0.089	0.005	1.500516e-125	inflammatory response	8
LONRF1	1.324980e-129	3.4903798	0.115	0.01	3.433553e-125		8
HAMP	5.491608e-128	-3.106009	0.203	0.607	1.423095e-123		8
NAA20	1.087729e-126	1.4529142	0.695	0.323	2.818741e-122		8
CBFB	3.030063e-126	1.9766121	0.405	0.117	7.852106e-122		8
PRKCH	1.813812e-124	2.433067	0.226	0.04	4.700312e-120		8
ZFP36L1	7.427177e-124	-1.7339644	0.445	0.77	1.924679e-119		8
ARID5B	8.390570e-123	2.6987975	0.254	0.052	2.174332e-118		8
ZFP36	1.151307e-119	1.5886307	0.747	0.401	2.983496e-115		8
PPP1R15A	1.536202e-119	1.6499299	0.327	0.081	3.980914e-115		8
B3GNT5	3.910984e-118	1.9141473	0.372	0.104	1.013492e-113		8
HLA-DRB1	4.706144e-118	-1.0004444	0.917	0.957	1.219550e-113		8
SKIL	3.537576e-117	1.4699977	0.626	0.27	9.167274e-113		8
DDX5	3.754067e-115	0.8509437	0.963	0.775	9.728290e-111		8
POLR2J3	8.295350e-115	1.3059647	0.715	0.342	2.149657e-110		8
IER2	9.086485e-113	1.521649	0.527	0.199	2.354672e-108		8
MAFF	1.468203e-112	3.4727489	0.107	0.01	3.804701e-108		8
PLXNA2	4.112076e-112	2.788067	0.138	0.016	1.065603e-107		8
TNFAIP8L3	4.684697e-112	3.3147931	0.1	0.008	1.213992e-107		8
CSF1	9.301319e-112	4.6976671	0.063	0.003	2.410344e-107		8
FHOD1	3.736894e-111	1.9140405	0.31	0.078	9.683787e-107	actin cytoskeleton organization	8
RPS10	7.538698e-110	0.9001574	0.949	0.733	1.953578e-105		8
LGMN	1.239709e-109	1.5044378	0.528	0.2	3.212583e-105		8
BTG3	2.564293e-109	2.1834675	0.28	0.067	6.645108e-105		8
RPS19	6.400563e-109	-0.6402337	0.996	0.993	1.658642e-104		8
DUSP1	4.340641e-107	1.2803393	0.587	0.238	1.124834e-102		8
ID2	1.283736e-106	1.8428256	0.689	0.411	3.326673e-102		8
FKBP5	2.087153e-106	1.2554072	0.703	0.347	5.408648e-102		8
KLF6	1.409889e-105	1.3540962	0.694	0.347	3.653586e-101		8
CCL8	2.244629e-105	4.6529936	0.078	0.005	5.816732e-101		8
NRROS	3.378333e-105	1.7547717	0.44	0.154	8.754611e-101		8
SERTAD1	3.816343e-105	2.3041021	0.235	0.05	9.889671e-101	inflammatory response	8
