# Supplementary material for: The chloride intracellular channel 1 (CLIC1) is essential for microglial morphodynamics and neuroinflammation
Source: Sci Adv. 2025 Oct 22;11(43):eads9181. doi: 10.1126/sciadv.ads9181 (PMC12542960; doi:10.1126/sciadv.ads9181)
Supplement: Supplementary file 2 — Tables S1 and S2 [file sciadv.ads9181_tables_s1_and_s2.zip › ads9181_table_s2.xlsx]

## Sheet: Fig. 1B
surveillance index
	control			DIDS			NPPB
min	mean	SEM		mean	SEM		mean	SEM
1	1.02946	0.02885		0.96412	0.02757		0.9823	0.0255
2	1.00866	0.02661		1.0136	0.03231		1.06166	0.0378
3	0.98984	0.03235		1.01504	0.03665		1.03995	0.05693
4	1.04676	0.03224		0.99943	0.02845		0.91707	0.02536
5	0.93177	0.02543		1.01515	0.03128		0.96268	0.03916
6	0.97926	0.03724		0.97754	0.02999		0.98163	0.02947
7	0.96348	0.02734		1.00628	0.03449		0.96172	0.04302
8	0.93593	0.02386		0.97934	0.04164		0.93288	0.02764
9	0.98366	0.03587		0.98587	0.03181		1.06088	0.0598
10	0.98938	0.03464		0.95345	0.04708		0.93231	0.03457
11	0.99169	0.03013		0.95345	0.04708		0.91521	0.05955
12	0.99762	0.03025		0.98227	0.04097		0.89352	0.03939
13	0.99636	0.04463		0.90079	0.05075		0.87769	0.04784
14	0.94117	0.0228		0.84742	0.04569		0.83166	0.03326
15	0.98325	0.04914		0.82351	0.04549		0.89	0.04844
16	0.93862	0.0371		0.72662	0.04934		0.84071	0.05507
17	1.01809	0.04866		0.63667	0.06092		0.74091	0.04913
18	0.96559	0.04041		0.58687	0.05916		0.72219	0.05204
19	1.01267	0.04679		0.55233	0.0555		0.57915	0.05263
20	0.91621	0.03484		0.4809	0.05535		0.56968	0.04553
21	0.95677	0.04252		0.39343	0.04069		0.5416	0.04889
22	0.95565	0.03167		0.38607	0.04366		0.45273	0.05548
23	0.93448	0.03374		0.31291	0.04029		0.3523	0.04236
24	0.92115	0.0449		0.28973	0.03844		0.3318	0.04441
25	1.00298	0.05755		0.22156	0.02884		0.24327	0.02902
26	0.92343	0.04117		0.2205	0.03077		0.28876	0.04667
27	0.91045	0.03848		0.19751	0.0274		0.20589	0.03215
28	0.95601	0.03841		0.17778	0.02242		0.24981	0.04309
29	0.90646	0.03935		0.15436	0.02696		0.22619	0.04315
30	1.00513	0.05094		0.15189	0.01622		0.19467	0.02668
31	0.9889	0.04589		0.16322	0.02597		0.14192	0.02547

## Sheet: Fig. 1C
number of intersections
	baseline		DIDS				baseline		NPPB
distance in µm	mean	SEM	mean	SEM		distance in µm	mean	SEM	mean	SEM
5	8.70588	0.61096	7.29412	0.59263		5	9.5	0.57354	6.85	0.53447
6	9.58824	0.63047	8.23529	0.72014		6	11.3	0.75429	7.65	0.59505
7	10.7647	0.73529	9	0.79521		7	12.65	0.96593	8.45	0.62608
8	12.5882	0.87472	9.76471	0.90963		8	13.85	1.19048	8.9	0.64441
9	14.1176	1.02857	11	1.06066		9	15.55	1.32878	9.9	0.703
10	15.6471	1.14063	11.2353	1.18051		10	17	1.41049	10.5	0.79967
11	17.0588	1.47646	11.5294	1.27221		11	18.25	1.60242	11	0.87359
12	18.4706	1.70449	11.2941	1.08385		12	19.6	1.59176	10.7	0.91795
13	19.3529	1.581	11.9412	1.17094		13	20.15	1.65478	11	0.95971
14	19.2353	1.62365	11.5294	1.14442		14	20.6	1.57681	10.7	0.87389
15	19.4706	1.53661	10.8824	1.28304		15	20.7	1.67662	10.3	0.85563
16	19.5882	1.52927	10.6471	1.06046		16	20.4	1.50158	10.45	0.86595
17	18.9412	1.55173	10.5882	1.13778		17	19.75	1.4901	10.8	0.99101
18	18.6471	1.54573	9.94118	1.08625		18	19.4	1.16167	10.8	1.04277
19	18.6471	1.52417	9.17647	0.98606		19	18.65	1.06691	10.25	1.04346
20	18.2353	1.43622	8.64706	0.87842		20	17.8	0.93076	9.7	0.9122
21	17.2353	1.48653	7.82353	0.90031		21	17.2	0.89619	9.15	0.90692
22	16.5294	1.539	7.35294	0.8826		22	16.45	0.95552	8.4	0.91018
23	14.5294	1.21606	6.35294	0.74232		23	15.5	0.9934	8.15	0.90692
24	13.2353	1.12305	5.11765	0.73205		24	14.15	1.1222	7.25	0.88221
25	12	1.15364	4.70588	0.74639		25	12.4	1.13184	6.5	0.90467
26	10.4118	1.16965	4	0.75732		26	11.6	1.03466	6.25	0.88519
27	9.47059	1.17922	3.17647	0.65437		27	11	0.93189	5.5	0.84136
28	7.76471	0.92167	2.52941	0.54312		28	9.7	0.8769	4.9	0.78773
29	7.05882	0.95667	2.17647	0.53023		29	8.8	0.9364	4.35	0.72647
30	6	0.79521	1.76471	0.46597		30	7.8	0.90786	3.85	0.66994
31	5	0.73264	1.52941	0.40327		31	6.95	0.85985	3.5	0.68633
32	4.94118	0.91744	1.41176	0.37435		32	6.2	0.74551	3.35	0.66994
33	4	0.83578	1.05882	0.35841		33	5.4	0.88971	2.8	0.60088
34	3.64706	0.87001	0.88235	0.3308		34	4.75	0.8107	2.4	0.52012
35	3.23529	0.88504	0.64706	0.27036		35	4.05	0.79298	2.05	0.49987
36	2.58824	0.7022	0.70588	0.29412		36	3.45	0.70887	1.4	0.40653
37	2.17647	0.55064	0.58824	0.27196		37	2.8	0.63908	1.2	0.38113
38	1.88235	0.52778	0.41176	0.19287		38	2.35	0.53447	1.2	0.42674
39	1.76471	0.50388	0.41176	0.19287		39	1.85	0.48815	1	0.41039
40	1.29412	0.41802	0.41176	0.19287		40	1.7	0.47072	0.9	0.35467

## Sheet: Fig. 1D, E
surveillance index					total process length				number of processes
baseline	control	DIDS	NPPB		baseline	DIDS	NPPB		baseline	DIDS	NPPB
1	1.04759	0.17691	0.10696		1	0.76087	0.2491		1	0.70833	0.10526
	1.14228	0.2831	0.06582			0.45539	0.75929			0.27273	0.69444
	0.80443	0.38565	0.09221			0.48227	0.75119			0.45455	0.85714
	0.64824	0.36624	0.23662			0.32746	0.61713			0.46154	0.54167
	1.2103	0.11882	0.31848			0.79298	0.71937			0.44	0.56757
	0.97176	0.13673	0.06773			0.44265	0.3576			0.5	0.13636
	1.09898	0.13854	0.36821			0.5065	0.58631			0.09091	0.6
	0.86958	0.13325	0.31529			0.19942	0.41132			0.475	0.39024
	0.97169	0.14379	0.22736			0.63034	0.40344			1.04545	0.48
	0.98185	0.11795	0.44587			0.74521	0.57807			0.6	0.56667
	1.18565	0.15038	0.22372			0.53304	0.54963			0.44444	0.38182
	1.06731	0.10142	0.11573			0.48176	0.22142			0.76471	0.18182
	0.96589	0.08336	0.19347			0.59928	0.6106			0.96296	0.52381
	1.05522	0.12002	0.10456			0.81336	0.57336			0.5	0.5
	0.74892	0.12849	0.08762			0.51565	0.40502			0.47059	0.37931
	1.02667	0.08856	0.0415			0.40844	0.72673			0.31034	0.5
	0.75951		0.13617			0.52045	0.42298				0.23077
	0.9268		0.53988				0.31009				0.27273
	0.85492		0.42693				0.62863				0.57143
	0.90424		0.20728				0.73256				0.75
	1.07658		0.28095				0.53251				0.425
	1.29479						0.59451				0.5
	0.8035
	0.96559
	0.75461
	1.02095

## Sheet: Fig. 1G, H
resting potential (mV)			input resistance (GΩ)			cell capacitance (pF)
control	Cl- free		control	Cl- free		control	Cl- free
-45.9	-41.7		3.24525	2.66625		20.796	21.9429
-38.9	-40.7		3.343	1.7867		8.37423	27.9848
-48.9	-59.7		5.27862	3.06524		23.8776	6.48028
-47.9	-37.7		5.751	2.36204		31.8926	17.209
-34.9	-46.7		3.46221	1.27253		15.3114	32.7216
-55.9	-51.7		1.76848	6.39656		25.1494	26.7712
-51.9	-63.7		1.88001	7.03003		25.0467	22.3866
-32.9	-42.7		2.23375	6.1056		15.1982	5.32629
-50.9	-23.7		2.18697	1.75175		19.1541	12.3074
-20.9	-42.7		1.6681	3.62916		19.8591	12.0763
-27.9	-18.7		1.68733	1.26239		10.335	15.5051
-35.9			6.05379	3.65721		28.5095	9.98538
-45.9			4.0793	6.03592		23.8986	13.5795
-34.9			5.75236	1.9722		15.5463	16.623
-57.9						27.4917	15.9357
-47.9						23.7011
-35.9						7.7568
-42.9						16.8421
-42.9
-44.9
-56.9

## Sheet: Fig. 1I
I-V	control		Cl- free
	mean	SEM	mean	SEM
-150	-51.035	2.6898	-51.4038	4.27553
-120	-32.0018	1.71634	-32.9372	2.94085
-90	-15.4579	1.19868	-14.9832	2.69168
-60	-7.04901	0.76479	-6.83181	1.49638
-30	3.3942	0.49667	2.71382	0.84231
0	20.0239	1.55587	22.6515	7.427
30	33.6574	2.03682	34.718	9.89427
60	50.5465	2.46858	52.0843	10.7466

## Sheet: Fig. 2C
normalized expression
Gene	Ano3	Ano6	Ano7	Ano8	Ano10	Best1	Best2	Best3	Clcn2	Clcn3	Clcn4	Clcn5	Clcn6	Clic1	Clic4	Clic5	Clic6	Lrrc8a	Lrrc8b	Lrrc8c	Lrrc8d	Lrrc8e	Ttyh1	Ttyh2	Ttyh3
Median	0	0	0	0	0	0	0	0	0	0	0	0	0	1.948	0	0	0	0	0	0	0	0	0	0	0
IQR	0	0	0	0	0	0	0	0	0	0.926852	1.04508	0	0	0.709921	0	0	0	0	0	0	0	0	0	0	0.876459

## Sheet: Fig. 2E
Clic1 mRNA distribution
Soma	Processes
22.3571	77.6429
48.8449	51.1551
19.0936	80.9064
27.6518	72.3482
21.4706	78.5294
23.29	76.71
21.2987	78.7013
35.1744	64.8256
31.4559	68.5441

## Sheet: Fig. 2H
normalized expression
Gene	Lrrc8a	Lrrc8b	Lrrc8c	LrrC8d	Lrrc8e	Ano1	Ano2	Ano3	Ano4	Ano5	Ano6	Ano7	Ano8	Ano9	Ano10	Clic1	Clic2	Clic3	Clic4	Clic5	Clic6	Clcn1	Clcn2	Clcn3	Clcn4	Clcn5	Clcn6	Tttyh1	Tttyh2	Tttyh3	Best1	Best2	Best3
Median	0	0	0	0	0	0	0	0	0	0	0	0	0	0	0	1.43362	0	0	0	0	0	0	0	0	0	0	0	0	0	0	0	0	0
IQR	0	0	0	0	0	0	0	0	0	0	0	0	0	0	0	2.05329	0	0	0	0	0	0	0	0	0	0	0	0	0	0	0	0	0

## Sheet: Fig. 2K
Gene	Gene name	Tissue	Cluster	Cell type	Read count	nTPM
ENSG00000213719	CLIC1	brain	c-0	excitatory neurons	3	0
ENSG00000213719	CLIC1	brain	c-1	excitatory neurons	4	0
ENSG00000213719	CLIC1	brain	c-2	excitatory neurons	5	0
ENSG00000213719	CLIC1	brain	c-3	excitatory neurons	7	0.1
ENSG00000213719	CLIC1	brain	c-4	excitatory neurons	3	0
ENSG00000213719	CLIC1	brain	c-5	inhibitory neurons	4	0
ENSG00000213719	CLIC1	brain	c-6	inhibitory neurons	2	0
ENSG00000213719	CLIC1	brain	c-7	excitatory neurons	2	0
ENSG00000213719	CLIC1	brain	c-8	inhibitory neurons	1	0
ENSG00000213719	CLIC1	brain	c-9	excitatory neurons	2	0
ENSG00000213719	CLIC1	brain	c-10	excitatory neurons	0	0
ENSG00000213719	CLIC1	brain	c-11	excitatory neurons	1	0
ENSG00000213719	CLIC1	brain	c-12	oligodendrocytes	0	0
ENSG00000213719	CLIC1	brain	c-13	excitatory neurons	2	0
ENSG00000213719	CLIC1	brain	c-14	inhibitory neurons	1	0
ENSG00000213719	CLIC1	brain	c-15	inhibitory neurons	0	0
ENSG00000213719	CLIC1	brain	c-16	excitatory neurons	3	0
ENSG00000213719	CLIC1	brain	c-17	inhibitory neurons	2	0.1
ENSG00000213719	CLIC1	brain	c-18	excitatory neurons	1	0
ENSG00000213719	CLIC1	brain	c-19	excitatory neurons	0	0
ENSG00000213719	CLIC1	brain	c-20	excitatory neurons	3	0.1
ENSG00000213719	CLIC1	brain	c-21	inhibitory neurons	1	0
ENSG00000213719	CLIC1	brain	c-22	excitatory neurons	4	0.1
ENSG00000213719	CLIC1	brain	c-23	inhibitory neurons	0	0
ENSG00000213719	CLIC1	brain	c-24	excitatory neurons	1	0
ENSG00000213719	CLIC1	brain	c-25	inhibitory neurons	1	0.1
ENSG00000213719	CLIC1	brain	c-26	inhibitory neurons	0	0
ENSG00000213719	CLIC1	brain	c-27	excitatory neurons	0	0
ENSG00000213719	CLIC1	brain	c-28	inhibitory neurons	2	0.1
ENSG00000213719	CLIC1	brain	c-29	excitatory neurons	1	0
ENSG00000213719	CLIC1	brain	c-30	inhibitory neurons	2	0.1
ENSG00000213719	CLIC1	brain	c-31	excitatory neurons	0	0
ENSG00000213719	CLIC1	brain	c-32	excitatory neurons	0	0
ENSG00000213719	CLIC1	brain	c-33	excitatory neurons	0	0
ENSG00000213719	CLIC1	brain	c-34	excitatory neurons	0	0
ENSG00000213719	CLIC1	brain	c-35	astrocytes	2	0.6
ENSG00000213719	CLIC1	brain	c-36	excitatory neurons	0	0
ENSG00000213719	CLIC1	brain	c-37	oligodendrocytes	0	0
ENSG00000213719	CLIC1	brain	c-38	inhibitory neurons	1	0.1
ENSG00000213719	CLIC1	brain	c-39	excitatory neurons	1	0.1
ENSG00000213719	CLIC1	brain	c-40	excitatory neurons	0	0
ENSG00000213719	CLIC1	brain	c-41	inhibitory neurons	0	0
ENSG00000213719	CLIC1	brain	c-42	oligodendrocyte precursor cells	1	0.5
ENSG00000213719	CLIC1	brain	c-43	microglial cells	14	12.5
ENSG00000213719	CLIC1	brain	c-44	excitatory neurons	0	0

## Sheet: Fig. 3B
surveillance index						number of intersections
	10 µM IAA-94		50 µM IAA-94				baseline		50 µM IAA-94
min	mean	SEM	mean	SEM		distance in µm	mean	SEM	mean	SEM
1	1.02111	0.02725	1.02709	0.02067		5	9.91304	0.55849	8.65385	0.45385
2	0.99794	0.03001	1.0155	0.02697		6	11.1739	0.61808	9.30769	0.46992
3	1.02715	0.01949	1.04452	0.02697		7	13.0435	0.79643	10.6154	0.57933
4	1.06482	0.02532	1.01479	0.02438		8	14.6957	0.91849	11.8846	0.72394
5	1.04883	0.02594	1.03653	0.02732		9	16.6957	1.13066	12.5385	0.71733
6	0.96591	0.02677	1.01328	0.02064		10	18.4348	1.19919	13.3461	0.94126
7	0.98795	0.02154	1.0286	0.02869		11	19.913	1.33353	14.5	0.98176
8	0.9896	0.02799	0.94417	0.01957		12	21.3478	1.3566	15.0769	1.01818
9	0.94622	0.03119	0.96558	0.02525		13	22.6522	1.41227	15.8846	1.0775
10	0.95114	0.02575	0.94739	0.01769		14	23.4783	1.48227	16.6538	1.17007
11	1.00554	0.04215	0.98853	0.03662		15	24.8261	1.57004	16.8077	1.16093
12	1.00554	0.04215	0.98853	0.03662		16	26.1739	1.68069	16.3077	1.13242
13	0.9848	0.02423	0.95938	0.03052		17	26.3043	1.63513	16.3462	1.12173
14	1.0246	0.04649	1.00015	0.03717		18	26.5217	1.53853	16.4231	1.13973
15	0.97165	0.04173	0.96117	0.03519		19	26.2609	1.7482	16.5769	1.28802
16	0.99033	0.02946	0.90408	0.03009		20	26.087	1.68099	15.8461	1.33899
17	0.93905	0.0327	0.83078	0.02502		21	25.3478	1.73958	15.1923	1.31853
18	0.91556	0.04181	0.81625	0.03043		22	23.9565	1.70732	14.5385	1.35446
19	0.93182	0.03621	0.77414	0.03392		23	22.8696	1.79954	13.1154	1.29297
20	0.9691	0.03973	0.7412	0.03606		24	21.6087	1.6583	12.3077	1.39203
21	0.9471	0.05576	0.7742	0.03485		25	20.4783	1.88385	11.9231	1.1999
22	0.89494	0.04536	0.76016	0.04413		26	19.3478	1.83898	10.9615	1.27759
23	0.91922	0.04721	0.72752	0.04646		27	17.7391	1.6397	9.88462	1.30482
24	0.91226	0.03726	0.72653	0.04173		28	16.2609	1.37771	9.07692	1.16477
25	0.89183	0.03176	0.6907	0.04235		29	14.1739	1.24102	7.80769	0.97036
26	0.80628	0.0375	0.71095	0.05045		30	13.087	1.17771	7.38462	0.8997
27	0.83226	0.03721	0.71278	0.04686		31	11.8261	0.99733	6.15385	0.75994
28	0.77197	0.03379	0.69608	0.03313		32	9.95652	0.90776	5.26923	0.70723
29	0.75838	0.03744	0.6472	0.03344		33	8.65217	0.86342	4.46154	0.64505
30	0.81605	0.0376	0.67274	0.03817		34	7.52174	0.87085	4.11538	0.67784
31	0.79353	0.03026	0.65008	0.03883		35	6.69565	0.73435	3.5	0.56364
32	0.7594	0.03673	0.69722	0.04989		36	6	0.80266	3.07692	0.4865
33	0.80271	0.03223	0.66621	0.04054		37	4.69565	0.84216	2.65385	0.47699
34	0.74613	0.03697	0.66094	0.03282		38	3.82609	0.67611	2.42308	0.49357
35	0.74283	0.0327	0.70268	0.03802		39	2.82609	0.51327	1.88462	0.44834
36	0.80148	0.03548	0.646	0.04195		40	2.56522	0.51777	1.61538	0.42635
37	0.7456	0.03381	0.6775	0.0509		41	2.04348	0.51644	1.26923	0.36609
38	0.76167	0.03407	0.64182	0.04425		42	1.91304	0.48255	0.84615	0.23982
39	0.7456	0.03381	0.6302	0.04899		43	1.43478	0.43021	0.57692	0.17692
40	0.76167	0.03407	0.60861	0.03677		44	1.17391	0.41059	0.42308	0.168
						45	0.82609	0.34807	0.30769	0.12114
						46	0.69565	0.34684	0.26923	0.11842
						47	0.69565	0.34684	0.23077	0.11513
						48	0.52174	0.28024	0.23077	0.11513
						49	0.30435	0.15948	0.26923	0.13077
						50	0.26087	0.12911	0.11538	0.0639
						51	0.17391	0.10239	0.15385	0.09102
						52	0.17391	0.10239	0.11538	0.08462
						53	0.17391	0.10239	0.11538	0.08462
						54	0.13043	0.0718	0.11538	0.08462
						55	0.08696	0.06007	0.15385	0.12016
						56	0.04348	0.04348	0.11538	0.08462

[truncated: 35 more sheets: Fig. 3D, Fig. 3F, Fig. 3G, Fig. 3H, I, Fig. 3J, Fig. 3L, M, N, Fig. 3P, Fig. 4B, Fig. 4C, Fig. 4D, E, Fig. 4F, G, Fig. 4J, Fig. 5B, Fig. 5C, Fig. 5F, G, Fig. 5H, Fig. 5I, Fig. 6B, Fig. 6C, Fig. 6E …]
