# Supplementary material for: The chloride intracellular channel 1 (CLIC1) is essential for microglial morphodynamics and neuroinflammation
Source: Sci Adv. 2025 Oct 22;11(43):eads9181. doi: 10.1126/sciadv.ads9181 (PMC12542960; doi:10.1126/sciadv.ads9181)
Supplement: Supplementary file 3 — Movies S1 to S6 [file sciadv.ads9181_movies_s1_to_s6.zip]

Archive with 6 entries (6 files):
- ads9181_movie_s1.avi
- ads9181_movie_s2.avi
- ads9181_movie_s3.avi
- ads9181_movie_s4.avi
- ads9181_movie_s5.avi
- ads9181_movie_s6.avi
